# Supplementary material for: Diverging likelihood of colon and rectal cancer in Yogyakarta, Indonesia: A cross sectional study
Source: PLoS One. 2024 Mar 28;19(3):e0301191. doi: 10.1371/journal.pone.0301191 (PMC10977797; doi:10.1371/journal.pone.0301191)
Supplement: S1 File — (XLSX) [file pone.0301191.s001.xlsx]

## Sheet: Dictionary
DATA DICTIONARY
No.	Field Name	Description
1	Sex	Subject's biological sex
2	Age	Subject's age at diagnosis
3	Age group	Group of age in 10 years increments
4	Residence	Rurality of residence based on patients' address within 6 months prior to diagnosis
5	Tumor location	Site of tumor
6	Stage	Cancer stage at diagnosis
7	Group	Case grouping based on tumor location into colon and rectal

## Sheet: Table 1
Sex	Age	Age group	Residence	Tumor location	Stage
1	64	60-69	1	2	1
1	47	40-49	1	1	0
1	30	30-39	1	1	1
1	26	20-29	0	2	0
2	52	50-59	1	1	2
1	53	50-59	1	2	0
1	69	60-69	1	1	0
1	69	60-69	1	2	4
2	76	70-79	1	2	0
2	64	60-69	1	1	0
1	81	80+	0	1	0
2	46	40-49	1	1	0
1	71	70-79	0	2	2
2	47	40-49	1	2	0
1	71	70-79	1	2	0
1	52	50-59	1	2	4
2	29	20-29	0	2	4
2	83	80+	1	1	0
1	69	60-69	1	1	0
1	70	70-79	1	2	2
1	56	50-59	0	1	0
1	71	70-79	1	2	2
2	66	60-69	1	1	0
2	71	70-79	1	1	0
2	45	40-49	0	2	2
1	72	70-79	1	2	3
2	64	60-69	0	2	0
1	39	30-39	0	1	0
1	40	40-49	0	1	4
2	40	40-49	0	1	2
2	50	50-59	1	2	0
1	59	50-59	1	1	3
2	52	50-59	0	2	0
1	56	50-59	1	2	0
1	72	70-79	0	2	0
2	46	40-49	0	2	0
2	64	60-69	1	2	0
2	74	70-79	1	2	3
2	48	40-49	1	2	0
1	48	40-49	1	2	3
1	42	40-49	1	1	2
1	38	30-39	1	1	0
1	27	20-29	0	2	0
1	75	70-79	1	1	0
2	81	80+	1	1	4
1	54	50-59	1	1	4
1	59	50-59	0	2	0
2	35	30-39	1	2	3
1	68	60-69	1	1	3
2	44	40-49	0	2	0
2	77	70-79	0	1	0
1	69	60-69	1	2	4
2	71	70-79	0	1	3
2	62	60-69	1	2	2
2	77	70-79	1	1	0
2	51	50-59	1	2	0
1	64	60-69	1	2	0
2	67	60-69	0	1	0
2	63	60-69	1	2	0
2	39	30-39	1	1	0
1	71	70-79	0	2	0
1	48	40-49	0	2	0
1	62	60-69	0	2	0
1	44	40-49	1	1	3
1	51	50-59	0	2	0
2	89	80+	0	2	2
1	48	40-49	0	2	3
2	58	50-59	1	1	2
2	52	50-59	0	1	0
2	47	40-49	1	2	0
2	64	60-69	0	2	2
1	32	30-39	1	2	0
1	40	40-49	1	1	1
2	64	60-69	1	2	0
2	34	30-39	1	1	3
2	60	60-69	1	2	0
1	75	70-79	0	2	2
1	62	60-69	1	1	0
1	58	50-59	0	2	0
2	63	60-69	1	1	0
1	48	40-49	1	1	0
2	44	40-49	1	2	0
1	72	70-79	1	2	0
1	46	40-49	0	2	0
2	67	60-69	0	2	0
2	51	50-59	1	2	0
2	35	30-39	1	2	2
1	62	60-69	0	2	0
2	55	50-59	0	1	0
1	33	30-39	1	2	3
2	76	70-79	0	1	0
1	55	50-59	1	1	0
1	61	60-69	1	2	0
1	63	60-69	1	1	0
1	57	50-59	1	2	3
2	65	60-69	1	2	0
2	52	50-59	1	2	0
1	60	60-69	0	2	1
2	57	50-59	1	1	3
1	57	50-59	0	1	2
2	54	50-59	0	2	0
1	45	40-49	0	1	0
1	79	70-79	1	2	0
1	69	60-69	1	2	0
2	39	30-39	0	2	0
1	56	50-59	0	2	0
1	15	<20	0	1	0
1	45	40-49	1	1	0
2	56	50-59	0	2	0
2	50	50-59	1	2	0
1	59	50-59	0	2	0
1	45	40-49	0	2	4
2	60	60-69	0	2	4
1	67	60-69	0	2	0
1	42	40-49	1	2	0
1	47	40-49	0	1	0
1	65	60-69	1	1	0
1	67	60-69	1	1	0
2	56	50-59	0	1	0
1	33	30-39	0	1	0
2	48	40-49	1	2	0
2	81	80+	1	1	0
2	40	40-49	0	2	0
2	60	60-69	1	2	0
2	65	60-69	0	1	2
2	60	60-69	0	2	0
2	77	70-79	1	1	4
2	54	50-59	1	2	4
2	79	70-79	0	1	0
2	76	70-79	1	1	0
1	52	50-59	1	2	0
1	53	50-59	1	2	0
2	56	50-59	1	2	3
1	33	30-39	0	1	0
1	68	60-69	0	1	0
1	50	50-59	1	2	0
2	48	40-49	1	2	0
1	71	70-79	1	2	3
1	55	50-59	0	1	0
2	56	50-59	1	1	0
2	52	50-59	1	2	0
2	58	50-59	0	2	1
1	68	60-69	1	1	0
1	61	60-69	0	1	0
2	50	50-59	1	2	0
2	55	50-59	1	2	0
2	57	50-59	1	2	0
2	76	70-79	1	2	0
2	45	40-49	1	2	0
2	65	60-69	1	2	0
1	57	50-59	1	1	2
2	60	60-69	1	2	0
1	34	30-39	1	2	0
1	57	50-59	1	2	0
2	43	40-49	1	1	3
2	79	70-79	1	2	0
2	63	60-69	0	1	0
1	72	70-79	1	2	0
1	71	70-79	1	1	3
1	65	60-69	0	2	0
2	55	50-59	1	2	0
1	57	50-59	0	2	4
1	47	40-49	0	1	0
1	38	30-39	1	2	0
1	29	20-29	1	1	2
2	25	20-29	1	1	0
2	39	30-39	1	2	0
2	61	60-69	1	2	0
1	39	30-39	1	1	0
2	49	40-49	1	1	2
2	52	50-59	1	1	4
1	50	50-59	0	2	0
2	55	50-59	1	2	2
2	76	70-79	0	1	2
2	61	60-69	1	1	0
2	48	40-49	0	1	4
2	55	50-59	1	2	0
1	42	40-49	1	1	0
2	55	50-59	1	2	0
1	31	30-39	1	1	0
2	65	60-69	1	1	1
2	37	30-39	1	1	0
2	33	30-39	0	1	2
1	65	60-69	1	1	0
1	71	70-79	1	2	0
1	77	70-79	1	1	0
1	66	60-69	1	1	4
2	38	30-39	1	1	4
1	47	40-49	1	2	0
2	72	70-79	1	2	4
1	62	60-69	1	2	0
2	44	40-49	1	1	0
2	58	50-59	1	1	0
2	53	50-59	0	2	4
1	54	50-59	0	2	4
1	39	30-39	0	1	0
2	43	40-49	0	2	0
2	61	60-69	0	2	0
1	62	60-69	0	2	3
1	56	50-59	0	1	0
1	57	50-59	1	1	0
1	69	60-69	1	2	4
2	33	30-39	1	2	0
2	60	60-69	1	2	1
1	42	40-49	1	1	4
2	65	60-69	0	2	2
1	64	60-69	1	2	0
1	72	70-79	1	1	0
2	58	50-59	1	1	0
2	58	50-59	1	1	0
2	40	40-49	1	2	0
2	59	50-59	1	2	0
1	49	40-49	0	2	4
1	55	50-59	1	2	0
1	67	60-69	0	2	0
1	54	50-59	0	1	0
2	60	60-69	0	2	3
1	52	50-59	1	2	2
2	80	80+	1	2	0
2	66	60-69	1	2	1
2	51	50-59	1	1	0
1	79	70-79	0	2	0
2	60	60-69	1	2	0
1	67	60-69	1	2	3
1	56	50-59	1	1	0
1	57	50-59	1	2	0
2	36	30-39	1	2	0
2	62	60-69	1	1	4
1	48	40-49	1	1	0
2	58	50-59	1	1	0
2	54	50-59	0	1	0
2	49	40-49	1	1	0
1	71	70-79	1	1	0
2	55	50-59	1	2	4
1	66	60-69	1	2	4
1	55	50-59	1	1	2
1	70	70-79	1	2	0
2	59	50-59	1	2	0
1	72	70-79	1	2	0
1	52	50-59	1	1	0
2	62	60-69	1	2	0
2	31	30-39	1	2	3
1	61	60-69	1	1	4
2	56	50-59	1	1	4
2	38	30-39	1	1	0
2	45	40-49	1	1	0
1	53	50-59	1	2	0
2	75	70-79	1	2	0
2	44	40-49	1	2	0
1	67	60-69	0	1	0
2	51	50-59	0	2	0
1	36	30-39	1	1	0
2	54	50-59	0	2	3
1	81	80+	1	1	0
1	56	50-59	0	1	0
2	59	50-59	0	2	0
1	54	50-59	1	2	0
1	70	70-79	1	2	0
1	63	60-69	1	2	0
1	47	40-49	1	2	0
2	53	50-59	1	2	0
2	46	40-49	0	2	4
2	67	60-69	0	2	4
1	55	50-59	0	1	4
2	56	50-59	1	2	0
1	49	40-49	1	2	4
1	64	60-69	0	2	0
1	70	70-79	0	2	0
1	79	70-79	0	2	0
2	50	50-59	1	2	0
2	35	30-39	1	2	0
1	71	70-79	1	2	0
1	53	50-59	0	2	0
1	55	50-59	1	2	2
1	52	50-59	1	1	2
2	68	60-69	1	2	4
1	39	30-39	0	2	0
1	66	60-69	0	2	0
2	76	70-79	1	1	0
2	67	60-69	0	1	0
1	79	70-79	0	1	0
2	52	50-59	0	1	0
1	22	20-29	0	1	4
1	22	20-29	1	1	4
1	32	30-39	1	2	0
1	55	50-59	1	1	0
2	69	60-69	0	1	0
2	45	40-49	1	2	0
2	33	30-39	1	2	0
2	38	30-39	1	1	0
2	36	30-39	0	2	0
1	49	40-49	1	1	0
2	39	30-39	1	1	0
2	36	30-39	0	2	0
1	79	70-79	1	2	4
2	60	60-69	0	2	0
2	48	40-49	1	2	4
2	51	50-59	1	2	0
2	63	60-69	0	1	0
1	76	70-79	1	2	0
1	63	60-69	1	2	0
2	58	50-59	0	2	0
1	79	70-79	1	1	0
1	65	60-69	1	2	0
1	53	50-59	1	1	0
2	57	50-59	0	2	4
1	53	50-59	1	1	0
1	62	60-69	0	2	0
1	68	60-69	1	2	0
2	65	60-69	1	2	0
2	52	50-59	1	2	0
1	70	70-79	1	2	1
2	26	20-29	0	1	2
2	57	50-59	1	1	2
2	38	30-39	1	2	0
2	40	40-49	0	2	0
1	54	50-59	1	1	1
2	66	60-69	1	2	0
1	50	50-59	1	1	0
1	83	80+	1	2	2
1	46	40-49	1	1	3
1	55	50-59	0	2	2
2	58	50-59	1	1	0
2	48	40-49	1	2	4
1	60	60-69	0	1	4
2	50	50-59	1	1	1
1	38	30-39	0	2	0
1	81	80+	1	2	0
1	59	50-59	1	1	0
2	48	40-49	1	2	0
2	69	60-69	1	2	4
2	41	40-49	1	2	0
2	26	20-29	1	2	4
1	51	50-59	1	2	0
2	78	70-79	1	2	2
1	71	70-79	0	2	0
2	52	50-59	1	2	4
1	57	50-59	1	2	4
2	53	50-59	0	2	0
1	56	50-59	1	1	4
2	36	30-39	1	2	4
1	40	40-49	1	2	0
1	68	60-69	1	1	0
2	61	60-69	0	1	3
2	55	50-59	1	1	0
2	62	60-69	1	2	3
1	67	60-69	0	2	3
1	44	40-49	0	2	3
1	88	80+	1	1	0
2	52	50-59	0	2	0
2	75	70-79	1	2	0
1	47	40-49	1	2	0
2	30	30-39	0	1	3
2	37	30-39	1	2	0
2	49	40-49	1	2	4
2	69	60-69	1	1	3
1	60	60-69	0	2	0
2	69	60-69	1	2	0
1	66	60-69	1	2	4
1	56	50-59	1	1	0
2	63	60-69	1	2	4
2	82	80+	1	1	3
1	53	50-59	0	1	0
2	56	50-59	1	2	4
2	52	50-59	1	2	0
1	71	70-79	1	1	0
1	54	50-59	0	1	0
2	71	70-79	1	1	0
1	72	70-79	1	1	0
1	51	50-59	1	1	3
2	43	40-49	1	1	0
2	60	60-69	1	2	0
1	63	60-69	1	2	3
1	52	50-59	1	1	0
1	48	40-49	1	1	1
2	48	40-49	0	1	3
2	82	80+	1	1	0
1	60	60-69	1	2	1
1	53	50-59	1	1	0
2	91	80+	1	1	0
2	33	30-39	1	1	0
2	74	70-79	1	2	4
2	44	40-49	1	2	0
1	58	50-59	0	2	0
1	66	60-69	0	2	0
1	45	40-49	1	1	0
1	45	40-49	1	2	4
2	55	50-59	1	2	0
2	55	50-59	1	1	0
2	51	50-59	0	1	0
1	63	60-69	0	2	0
2	61	60-69	1	1	0
1	45	40-49	1	1	0
2	35	30-39	1	2	0
2	46	40-49	1	1	0
1	55	50-59	1	1	4
1	49	40-49	0	1	0
1	40	40-49	0	1	0
2	30	30-39	1	1	3
2	51	50-59	1	2	0
1	45	40-49	1	1	0
2	65	60-69	1	2	3
1	58	50-59	0	3	4
1	76	70-79	0	3	4
1	76	70-79	1	3	0
1	57	50-59	1	4	0
2	43	40-49	0	4	0
2	64	60-69	0	3	0
2	62	60-69	1	4	0
1	39	30-39	1	4	2
1	53	50-59	1	4	4
2	49	40-49	1	4	0
2	68	60-69	1	4	0
2	67	60-69	1	4	0
1	77	70-79	1	4	0
1	46	40-49	1	4	0
1	33	30-39	1	4	3
2	50	50-59	0	4	3
2	56	50-59	1	4	0
2	68	60-69	1	3	0
1	48	40-49	1	4	0
2	57	50-59	1	3	0
2	71	70-79	0	4	0
1	73	70-79	1	3	0
2	30	30-39	0	3	0
1	82	80+	1	3	0
2	55	50-59	1	4	0
1	56	50-59	1	4	0
2	43	40-49	1	4	0
1	46	40-49	1	4	0
1	23	20-29	0	4	0
2	71	70-79	1	3	0
1	57	50-59	1	4	0
2	44	40-49	0	4	0
1	42	40-49	1	4	0
1	45	40-49	1	4	0
2	46	40-49	1	4	0
1	63	60-69	0	3	0
1	82	80+	0	4	0
1	49	40-49	1	3	0
1	73	70-79	1	4	0
2	62	60-69	1	4	0
1	71	70-79	0	4	0
1	76	70-79	0	4	0
1	78	70-79	1	4	0
1	64	60-69	0	4	0
1	60	60-69	1	4	0
1	45	40-49	1	3	0
2	53	50-59	0	4	0
2	75	70-79	0	3	0
1	55	50-59	0	4	0
1	61	60-69	1	4	0
2	75	70-79	1	3	1
2	57	50-59	1	4	0
1	62	60-69	1	3	4
1	56	50-59	1	3	0
1	65	60-69	1	4	3
2	72	70-79	0	4	0
1	70	70-79	0	3	0
2	61	60-69	0	3	0
1	58	50-59	1	4	0
1	66	60-69	0	4	3
1	48	40-49	1	3	0
2	76	70-79	1	4	0
2	62	60-69	1	4	0
2	63	60-69	1	3	0
1	74	70-79	0	4	3
1	56	50-59	1	3	0
2	69	60-69	0	4	0
2	62	60-69	0	4	0
1	45	40-49	1	4	2
1	65	60-69	0	4	2
1	60	60-69	1	4	0
1	59	50-59	0	4	0
2	77	70-79	0	4	0
2	60	60-69	1	3	0
1	63	60-69	1	3	0
1	77	70-79	1	4	0
1	76	70-79	0	4	0
1	63	60-69	1	4	0
2	41	40-49	1	4	2
1	53	50-59	0	3	4
2	69	60-69	0	4	0
1	38	30-39	0	3	0
2	61	60-69	0	4	4
2	65	60-69	0	4	0
1	74	70-79	0	4	0
2	57	50-59	1	4	0
1	71	70-79	1	4	0
2	74	70-79	0	4	0
2	59	50-59	1	4	0
2	62	60-69	1	4	0
1	46	40-49	0	4	4
1	28	20-29	0	4	0
1	55	50-59	1	4	4
1	83	80+	1	4	1
2	22	20-29	1	4	4
1	44	40-49	1	3	4
1	53	50-59	0	4	4
1	49	40-49	1	3	0
2	72	70-79	0	3	0
1	60	60-69	0	4	0
2	62	60-69	1	4	0
1	58	50-59	1	3	2
1	84	80+	1	4	0
1	64	60-69	0	4	0
2	55	50-59	0	3	0
2	54	50-59	1	4	0
1	76	70-79	0	3	3
1	64	60-69	0	4	3
2	76	70-79	1	4	0
1	43	40-49	1	3	0
2	65	60-69	1	4	0
2	49	40-49	1	3	2
1	77	70-79	1	4	0
2	24	20-29	0	4	4
2	51	50-59	0	4	0
2	73	70-79	1	4	0
2	55	50-59	0	4	0
1	31	30-39	1	3	0
2	40	40-49	1	4	3
1	61	60-69	1	4	0
1	68	60-69	1	4	0
2	57	50-59	1	3	0
2	58	50-59	1	4	0
1	23	20-29	1	4	0
1	52	50-59	1	3	0
1	50	50-59	0	3	0
1	68	60-69	0	4	4
1	63	60-69	1	4	4
2	56	50-59	1	4	4
1	54	50-59	1	4	1
1	55	50-59	1	4	0
2	57	50-59	1	4	0
2	63	60-69	1	3	0
2	70	70-79	1	4	0
1	68	60-69	1	4	0
1	54	50-59	1	4	4
2	83	80+	1	4	0
1	58	50-59	1	4	4
1	56	50-59	1	4	0
2	65	60-69	1	3	0
1	65	60-69	1	4	0
1	46	40-49	1	3	0
2	56	50-59	1	4	4
1	69	60-69	1	4	4
1	55	50-59	0	4	0
2	21	20-29	1	3	2
2	73	70-79	1	4	0
2	78	70-79	0	4	0
1	83	80+	1	4	0
1	65	60-69	1	4	0
1	53	50-59	0	3	0
1	57	50-59	1	4	0
1	31	30-39	1	4	0
1	75	70-79	1	4	1
1	26	20-29	1	3	0
1	58	50-59	1	4	4
1	81	80+	0	4	0
1	58	50-59	1	4	4
2	65	60-69	0	4	0
2	66	60-69	1	4	0
1	64	60-69	0	4	0
1	31	30-39	1	4	0
2	58	50-59	0	4	0
1	84	80+	0	4	3
2	66	60-69	1	3	3
2	43	40-49	0	4	4
2	54	50-59	1	4	0
1	59	50-59	1	3	4
2	58	50-59	1	4	3
1	60	60-69	0	4	0
2	60	60-69	1	4	3
1	81	80+	0	4	0
1	52	50-59	1	4	0
2	69	60-69	1	4	0
1	66	60-69	1	4	0
2	61	60-69	0	4	0
1	47	40-49	1	4	4
1	47	40-49	1	3	0
1	28	20-29	1	4	3
2	58	50-59	1	4	0
1	57	50-59	1	4	0
1	45	40-49	0	4	3
1	59	50-59	1	3	4
1	24	20-29	0	4	2
2	70	70-79	1	4	0
2	55	50-59	0	3	0
2	67	60-69	1	4	0
2	51	50-59	0	3	0
2	52	50-59	1	4	0
1	66	60-69	1	4	0
1	66	60-69	1	4	0
2	68	60-69	0	3	0
1	61	60-69	1	4	0
1	57	50-59	1	4	4
1	40	40-49	0	4	0
2	68	60-69	1	4	0
2	51	50-59	1	4	0
1	50	50-59	0	4	0
2	72	70-79	0	4	0
1	37	30-39	0	3	0
1	75	70-79	1	4	0
1	56	50-59	0	4	0
2	57	50-59	1	4	0
1	61	60-69	1	4	0
1	26	20-29	1	4	4
1	66	60-69	1	4	0
1	57	50-59	1	3	0
1	56	50-59	0	4	0
2	59	50-59	0	4	0
1	68	60-69	0	4	2
1	57	50-59	1	4	0
2	65	60-69	1	4	0
2	66	60-69	0	3	0
2	50	50-59	0	4	0
2	73	70-79	0	4	4
1	67	60-69	0	4	0
1	56	50-59	0	4	2
2	63	60-69	1	3	0
2	67	60-69	0	4	2
2	48	40-49	1	3	0
1	75	70-79	1	4	0
2	51	50-59	1	4	0
2	50	50-59	0	4	4
2	67	60-69	1	4	0
2	49	40-49	1	4	0
1	73	70-79	1	4	3
2	42	40-49	1	3	0
1	72	70-79	1	4	4
1	74	70-79	1	4	0
1	80	80+	0	4	0
2	61	60-69	1	4	4
1	48	40-49	1	3	0
1	60	60-69	1	4	0
2	61	60-69	1	4	0
2	83	80+	0	3	0
1	70	70-79	1	4	0
2	29	20-29	1	4	4
2	69	60-69	1	4	0
1	70	70-79	1	4	4
1	53	50-59	1	4	0
1	59	50-59	0	4	0
1	58	50-59	1	4	0
2	40	40-49	1	4	0
2	48	40-49	1	4	0
1	52	50-59	1	4	0
2	75	70-79	0	4	0
1	85	80+	1	3	0
1	45	40-49	1	4	1
1	72	70-79	1	4	0
1	57	50-59	1	4	0
1	74	70-79	1	4	0
2	69	60-69	0	4	0
2	51	50-59	1	3	0
2	75	70-79	0	4	0
2	59	50-59	1	4	0
2	54	50-59	1	4	0
2	59	50-59	1	4	1
1	77	70-79	0	4	0
2	62	60-69	1	4	0
2	41	40-49	1	4	0
1	68	60-69	1	4	0
2	49	40-49	0	4	0
2	56	50-59	1	4	0
2	34	30-39	1	4	0
1	47	40-49	1	3	0
2	60	60-69	1	4	0
2	61	60-69	0	4	2
1	69	60-69	1	4	0
2	50	50-59	1	4	0
2	63	60-69	1	4	0
2	57	50-59	0	4	0
2	70	70-79	1	4	0
1	52	50-59	0	3	0
1	50	50-59	0	4	4
1	60	60-69	1	4	0
1	59	50-59	1	3	0
2	57	50-59	0	4	0
1	55	50-59	0	4	0
1	55	50-59	0	4	0
1	42	40-49	1	4	3
2	70	70-79	1	4	4
1	28	20-29	0	3	0
2	58	50-59	1	4	0
1	65	60-69	1	4	3
1	58	50-59	0	4	0
1	72	70-79	1	4	0
1	55	50-59	0	4	0
1	75	70-79	1	3	0
1	53	50-59	1	4	0
2	65	60-69	1	4	4
2	47	40-49	0	3	0
2	55	50-59	1	4	0
1	60	60-69	1	4	0
1	59	50-59	0	3	3
1	51	50-59	1	4	0
2	63	60-69	1	3	4
1	37	30-39	1	4	0
1	69	60-69	0	4	4
1	62	60-69	1	4	0
2	55	50-59	0	4	0
1	55	50-59	1	4	0
2	60	60-69	0	3	0
2	81	80+	0	4	1
2	39	30-39	1	4	0
2	63	60-69	1	3	2
2	50	50-59	1	4	0
2	55	50-59	0	4	0
1	68	60-69	0	4	0
2	66	60-69	0	3	4
1	20	20-29	1	4	0
1	60	60-69	1	4	0
1	73	70-79	0	4	3
2	49	40-49	1	3	0
1	72	70-79	0	4	0
1	57	50-59	1	3	0
1	65	60-69	1	4	0
2	79	70-79	1	3	0
2	78	70-79	0	4	0
1	51	50-59	0	4	4
2	70	70-79	0	4	0
1	68	60-69	0	4	0
1	65	60-69	1	4	0
2	66	60-69	0	4	0
1	66	60-69	1	4	4
1	59	50-59	0	3	0
2	57	50-59	1	4	0
1	54	50-59	0	3	3
1	75	70-79	1	3	2
1	66	60-69	0	4	2
2	46	40-49	1	4	0
2	38	30-39	0	4	4
1	59	50-59	1	4	0
2	63	60-69	1	4	0
1	55	50-59	1	4	0
2	60	60-69	1	4	0
1	39	30-39	1	3	0
1	55	50-59	1	4	0
1	47	40-49	1	3	4
1	90	80+	1	4	1
1	67	60-69	0	4	4
1	57	50-59	1	4	4
1	72	70-79	1	4	0
1	72	70-79	1	3	0
2	65	60-69	1	3	0
1	39	30-39	1	4	0
2	61	60-69	0	4	2
1	68	60-69	0	4	0
1	34	30-39	1	4	0
1	55	50-59	1	4	0
1	42	40-49	1	4	0
2	62	60-69	1	4	0
2	78	70-79	1	4	0
1	80	80+	1	4	0
1	46	40-49	1	4	0
2	61	60-69	1	4	0
1	72	70-79	1	3	0
1	72	70-79	0	4	0
2	60	60-69	1	4	0
2	61	60-69	0	4	0
2	58	50-59	1	4	4
2	67	60-69	1	3	0
2	55	50-59	1	3	0
1	68	60-69	1	4	1
2	56	50-59	1	4	0
1	64	60-69	1	4	1
1	61	60-69	1	4	0
1	34	30-39	1	3	3
1	66	60-69	1	4	0
2	66	60-69	1	3	4
1	50	50-59	0	4	0
2	67	60-69	0	4	4
2	74	70-79	0	4	0
2	68	60-69	0	3	0
2	66	60-69	0	4	4
2	70	70-79	0	3	0
1	55	50-59	0	4	0
2	64	60-69	1	4	0
1	78	70-79	1	4	0
1	66	60-69	0	4	0
2	73	70-79	0	4	0
1	73	70-79	1	4	0
1	60	60-69	1	4	0
1	46	40-49	1	4	0
2	38	30-39	1	4	0
2	29	20-29	1	4	0
1	62	60-69	1	4	3
2	60	60-69	1	4	2
2	16	<20	1	4	0
2	59	50-59	0	4	0
1	44	40-49	1	4	0
1	59	50-59	0	3	0
1	53	50-59	1	4	0
1	58	50-59	1	4	0
1	72	70-79	1	4	0
1	22	20-29	1	4	4
1	74	70-79	1	4	4
1	34	30-39	1	4	0
1	59	50-59	1	4	1
1	84	80+	0	4	0
2	51	50-59	0	4	0
1	70	70-79	0	3	2
1	80	80+	1	4	0
2	76	70-79	0	3	0
1	87	80+	1	4	0
2	64	60-69	1	4	4
1	33	30-39	1	4	0
2	57	50-59	1	4	0
1	67	60-69	1	4	0
1	62	60-69	1	4	4
2	48	40-49	0	4	0
2	66	60-69	0	3	0
1	66	60-69	1	4	4
1	74	70-79	1	4	0
2	73	70-79	1	3	0
2	67	60-69	1	4	1
2	43	40-49	1	4	0
1	74	70-79	1	4	0
2	82	80+	1	3	0
2	72	70-79	1	4	0
1	51	50-59	1	4	4
2	83	80+	1	4	0
1	67	60-69	1	4	0
1	60	60-69	0	4	0
1	47	40-49	1	3	3
1	52	50-59	1	4	0
2	45	40-49	1	4	4
1	61	60-69	1	4	0
2	52	50-59	1	4	0
2	63	60-69	1	4	0
1	35	30-39	1	3	3
2	31	30-39	0	4	0
1	70	70-79	1	4	0
1	60	60-69	0	4	0
1	75	70-79	1	4	0
2	62	60-69	1	4	0
2	55	50-59	1	3	0
1	56	50-59	1	4	0
2	23	20-29	1	4	0
1	37	30-39	1	3	0
1	64	60-69	1	4	0
1	43	40-49	0	4	4
2	46	40-49	1	4	0
2	55	50-59	1	3	0
1	63	60-69	1	4	0
2	62	60-69	0	3	3
1	76	70-79	0	4	0
1	83	80+	1	4	0
1	61	60-69	1	4	0
1	51	50-59	1	4	0
2	56	50-59	0	4	1
1	69	60-69	1	3	0
1	40	40-49	1	4	4
1	50	50-59	0	4	4
2	78	70-79	0	4	0
2	51	50-59	1	4	0
2	52	50-59	1	4	0
2	88	80+	1	3	4
1	60	60-69	1	4	3
1	55	50-59	0	4	0
1	64	60-69	1	3	0
1	38	30-39	1	4	0
1	35	30-39	0	4	0
1	82	80+	1	4	0
2	58	50-59	0	3	0
1	42	40-49	0	3	0
2	44	40-49	1	4	0
1	49	40-49	1	3	0
1	68	60-69	1	4	0
1	76	70-79	0	4	0
1	65	60-69	1	4	2
1	60	60-69	0	4	4
1	41	40-49	1	4	0
2	57	50-59	1	3	0
1	53	50-59	0	4	0
2	51	50-59	1	4	0
1	51	50-59	1	4	0
1	78	70-79	1	4	4
1	74	70-79	1	3	0
2	53	50-59	1	4	1
1	31	30-39	1	4	4
2	81	80+	0	4	0
1	91	80+	1	3	0
2	68	60-69	0	4	0
2	82	80+	0	3	3
1	73	70-79	1	4	0
1	40	40-49	1	4	0
2	50	50-59	1	4	0
2	43	40-49	1	4	4
2	87	80+	0	4	0
1	74	70-79	1	4	0
2	64	60-69	0	4	0
1	76	70-79	1	3	0
1	73	70-79	1	3	4
1	55	50-59	0	3	0
1	44	40-49	1	4	0
2	58	50-59	1	4	0
2	50	50-59	0	4	3
2	65	60-69	1	4	0
2	35	30-39	1	4	0
1	63	60-69	1	4	0
2	64	60-69	0	4	0
1	64	60-69	0	4	0
1	55	50-59	1	4	0
2	56	50-59	1	4	0
2	36	30-39	0	4	0
1	54	50-59	1	4	2
2	70	70-79	0	3	0
1	59	50-59	1	3	3
1	51	50-59	1	4	1
1	45	40-49	1	4	4
2	50	50-59	1	4	0
2	66	60-69	1	4	0
2	43	40-49	0	4	0
1	20	20-29	1	4	0
2	71	70-79	0	4	0
2	59	50-59	1	4	0
2	74	70-79	1	3	0
1	77	70-79	0	4	0
1	69	60-69	0	4	0
1	38	30-39	1	4	0
1	67	60-69	1	4	4
1	53	50-59	0	4	0
2	48	40-49	1	4	0
1	49	40-49	1	4	0
2	80	80+	0	4	0
1	61	60-69	0	4	0
1	59	50-59	1	4	0
1	44	40-49	1	4	0
2	51	50-59	0	4	1
1	49	40-49	1	4	0
1	66	60-69	0	3	4
2	56	50-59	1	3	0
1	51	50-59	1	4	0
2	47	40-49	1	4	0
1	77	70-79	0	3	0
2	50	50-59	0	4	0
2	62	60-69	1	3	0
1	58	50-59	0	3	0
1	58	50-59	1	4	0
1	37	30-39	1	3	0
1	56	50-59	1	4	4
1	48	40-49	0	4	0
1	78	70-79	1	4	0
2	47	40-49	1	3	0
1	56	50-59	1	3	0
2	69	60-69	1	4	0
1	52	50-59	0	3	0
2	35	30-39	1	4	4
1	46	40-49	1	4	0
1	69	60-69	0	3	0
2	41	40-49	1	3	0
1	60	60-69	0	4	0
2	37	30-39	0	3	4
1	55	50-59	0	3	0
1	60	60-69	0	4	0
1	42	40-49	1	4	0
2	48	40-49	1	4	0
1	54	50-59	1	4	0
1	63	60-69	1	3	0
1	23	20-29	1	4	0
1	60	60-69	1	4	0
1	57	50-59	0	4	3
2	54	50-59	1	3	0
1	61	60-69	0	3	0
2	75	70-79	1	3	0
2	67	60-69	0	3	0
1	53	50-59	1	4	2
2	55	50-59	0	3	0
2	73	70-79	1	3	3
1	63	60-69	1	4	0
1	64	60-69	1	4	0
1	68	60-69	1	4	0
1	57	50-59	0	4	4
1	56	50-59	1	4	4
1	67	60-69	1	4	0
1	59	50-59	1	3	0
1	63	60-69	0	4	0
2	79	70-79	1	3	0
2	60	60-69	0	4	0
2	60	60-69	0	4	0
2	84	80+	1	4	0
2	53	50-59	1	4	0
1	54	50-59	1	4	4
2	61	60-69	0	4	2
1	50	50-59	1	3	0
1	69	60-69	1	4	0
1	62	60-69	1	4	0
1	45	40-49	0	3	0
2	53	50-59	1	4	0
1	36	30-39	1	4	4
2	36	30-39	0	4	3
2	56	50-59	1	4	0
1	59	50-59	1	3	0
2	63	60-69	1	3	0
1	63	60-69	0	4	0
1	55	50-59	1	4	0
2	71	70-79	0	4	0
1	65	60-69	1	3	2
2	71	70-79	1	4	0
1	58	50-59	0	4	4
2	57	50-59	1	3	4
1	54	50-59	0	4	0
1	71	70-79	1	3	4
2	84	80+	0	4	0
1	39	30-39	1	4	4
1	44	40-49	1	4	0
2	76	70-79	0	4	0
2	51	50-59	1	3	4
2	54	50-59	1	3	0
1	86	80+	1	4	0
2	45	40-49	1	4	0
2	70	70-79	1	4	4
1	67	60-69	0	4	0
1	70	70-79	1	4	0
1	47	40-49	0	4	0
2	67	60-69	0	4	0
1	63	60-69	1	4	4
1	59	50-59	1	4	0
1	37	30-39	1	4	0
1	67	60-69	1	4	0
1	64	60-69	1	3	0
1	71	70-79	1	4	0
1	67	60-69	1	3	0
2	37	30-39	1	4	2
2	52	50-59	1	4	0
2	79	70-79	1	4	0
1	55	50-59	1	4	0
2	78	70-79	1	4	0
2	69	60-69	1	4	3
1	67	60-69	1	4	0
1	72	70-79	1	4	0
1	73	70-79	1	3	0
2	73	70-79	0	4	0
1	82	80+	1	4	0
1	63	60-69	1	4	0
2	28	20-29	0	4	0
1	51	50-59	1	4	4
2	61	60-69	1	3	0
2	73	70-79	0	4	0
1	56	50-59	1	4	3
1	74	70-79	1	4	0
1	49	40-49	0	3	0
1	61	60-69	1	4	3
1	67	60-69	1	3	0
1	54	50-59	1	4	0
2	59	50-59	1	3	0
2	27	20-29	0	4	0
2	80	80+	1	4	0
2	68	60-69	1	4	0
2	56	50-59	1	4	0
1	51	50-59	1	3	1
1	50	50-59	0	4	0
2	43	40-49	1	3	4
1	47	40-49	0	4	2
2	43	40-49	1	4	0
2	45	40-49	1	4	0
2	46	40-49	1	3	0
1	76	70-79	0	4	1
2	63	60-69	1	4	0
1	50	50-59	1	4	0
1	63	60-69	1	4	0
1	63	60-69	1	4	0
2	56	50-59	0	3	0
2	54	50-59	1	4	0
1	58	50-59	1	4	0
1	54	50-59	1	4	0
2	67	60-69	1	4	0
1	50	50-59	1	4	0
2	62	60-69	1	4	4
1	63	60-69	1	3	4
1	23	20-29	1	4	0
2	35	30-39	1	4	0
1	74	70-79	1	3	0
2	40	40-49	1	4	3
2	80	80+	1	4	0
2	66	60-69	1	4	3
1	50	50-59	1	3	0
2	36	30-39	1	4	2
1	75	70-79	1	3	0
2	35	30-39	0	4	0
1	60	60-69	0	4	0
2	56	50-59	1	3	2
2	51	50-59	1	4	0
1	85	80+	1	4	0
1	49	40-49	1	4	0
2	44	40-49	0	3	0
1	47	40-49	0	4	0
1	46	40-49	0	4	4
2	75	70-79	0	4	0
1	47	40-49	1	4	0
1	58	50-59	1	4	0
1	70	70-79	1	4	0
1	37	30-39	0	4	0
1	49	40-49	1	3	2
2	63	60-69	1	4	0
1	52	50-59	1	3	2
1	82	80+	0	4	4
1	14	<20	1	3	3
1	38	30-39	0	4	0
2	36	30-39	0	4	0
1	46	40-49	1	4	0
2	61	60-69	1	4	0
2	66	60-69	1	4	0
1	62	60-69	1	4	0
2	55	50-59	1	4	4
1	84	80+	1	4	0
2	54	50-59	1	4	0
1	66	60-69	1	4	0
2	43	40-49	1	4	0
1	38	30-39	1	4	2
1	66	60-69	0	4	0
2	41	40-49	0	3	4
2	76	70-79	1	4	0
1	59	50-59	0	4	0
2	60	60-69	1	4	3
2	58	50-59	1	4	1
1	53	50-59	0	4	0
2	50	50-59	0	4	4
1	48	40-49	1	4	0
1	60	60-69	1	3	0
1	60	60-69	1	3	3
2	34	30-39	0	4	0
1	71	70-79	1	4	0
1	58	50-59	1	4	0
1	52	50-59	1	4	0
1	54	50-59	0	4	0
2	43	40-49	0	4	0
2	39	30-39	1	3	3
1	48	40-49	1	3	0
1	67	60-69	0	4	0
1	57	50-59	1	4	2
1	60	60-69	1	4	0
1	74	70-79	1	3	0
2	47	40-49	0	3	0
2	67	60-69	0	3	4
1	53	50-59	1	3	0
1	52	50-59	1	4	0
1	68	60-69	1	4	0
2	55	50-59	0	3	0
1	70	70-79	1	4	1
2	50	50-59	1	4	0
1	61	60-69	1	4	2
1	45	40-49	0	3	0
2	71	70-79	1	4	3
1	62	60-69	0	3	2
1	72	70-79	1	4	0
1	58	50-59	1	4	4
2	73	70-79	1	4	0
1	60	60-69	1	4	1
1	59	50-59	1	4	4
1	77	70-79	1	4	0
1	49	40-49	1	4	0
2	43	40-49	1	4	0
2	55	50-59	1	4	4
2	57	50-59	0	3	3
1	62	60-69	1	4	4
2	32	30-39	0	4	4
1	53	50-59	1	4	0
1	53	50-59	1	4	0
2	63	60-69	0	4	4
2	74	70-79	1	4	0
1	47	40-49	1	3	0
1	61	60-69	1	3	2
1	50	50-59	0	4	0
1	50	50-59	1	4	4
1	50	50-59	1	3	0
1	71	70-79	1	4	0
2	64	60-69	1	4	0
1	90	80+	0	3	1
1	61	60-69	1	4	4
1	42	40-49	1	4	0
1	27	20-29	1	4	0
2	29	20-29	1	4	0
1	59	50-59	1	4	0
2	69	60-69	1	4	0
1	56	50-59	0	3	0
2	59	50-59	1	4	0
1	48	40-49	1	4	4
1	52	50-59	1	4	0
1	59	50-59	0	4	0
1	46	40-49	0	4	0
1	51	50-59	1	4	0
2	62	60-69	1	4	0
2	49	40-49	1	4	0
2	31	30-39	1	4	0
2	80	80+	1	4	1
2	52	50-59	1	4	0
1	52	50-59	1	3	0
2	64	60-69	1	4	0
1	93	80+	1	4	0
2	55	50-59	0	4	0
2	62	60-69	0	4	0
2	78	70-79	1	4	0
2	27	20-29	1	4	4
1	53	50-59	1	4	0
1	67	60-69	1	4	0
1	63	60-69	1	4	0
2	62	60-69	1	4	0
2	49	40-49	0	4	0
1	73	70-79	0	4	0
2	52	50-59	1	4	0
2	80	80+	1	3	0
1	71	70-79	1	3	0
2	50	50-59	1	3	0
1	60	60-69	1	3	4
2	79	70-79	1	4	0
1	60	60-69	0	4	0
1	73	70-79	0	4	0
1	74	70-79	0	4	4
1	37	30-39	0	4	3
2	50	50-59	1	4	0
2	38	30-39	1	4	4
1	38	30-39	1	3	0
1	34	30-39	0	3	0
1	80	80+	1	4	0
2	84	80+	1	4	0
1	34	30-39	1	4	0
2	42	40-49	1	4	4
1	58	50-59	1	3	0
2	31	30-39	1	4	0
2	61	60-69	0	4	0
2	43	40-49	1	4	0
2	57	50-59	1	4	0
1	49	40-49	1	4	3
1	70	70-79	1	4	0
1	59	50-59	0	4	0
1	77	70-79	1	4	0
2	52	50-59	0	3	0
1	43	40-49	0	4	4
2	58	50-59	1	4	0
1	30	30-39	1	4	0
1	42	40-49	0	4	0
1	47	40-49	1	3	0
2	79	70-79	1	4	0
2	67	60-69	0	4	0
1	39	30-39	1	4	0
1	64	60-69	1	4	0
2	46	40-49	1	4	0
2	61	60-69	0	4	0
1	74	70-79	1	4	3
1	61	60-69	1	4	4
2	76	70-79	1	3	0
1	57	50-59	1	4	0
2	80	80+	1	4	0
2	64	60-69	1	4	0
2	51	50-59	0	4	0
2	69	60-69	0	4	0
2	55	50-59	1	4	4
2	51	50-59	0	3	0
1	68	60-69	0	4	0
1	55	50-59	1	4	0
2	70	70-79	0	4	0
1	69	60-69	0	4	0
2	57	50-59	0	4	0
2	78	70-79	1	4	0
2	53	50-59	1	4	0
2	48	40-49	1	4	4
2	40	40-49	1	4	0
2	71	70-79	1	4	0
1	25	20-29	0	4	0
1	60	60-69	1	4	0
1	40	40-49	1	3	0
1	67	60-69	1	4	0
2	82	80+	1	4	0
2	60	60-69	0	4	0
2	75	70-79	1	3	1
2	52	50-59	0	4	0
2	78	70-79	1	4	0
1	48	40-49	0	4	0
1	38	30-39	0	4	0
2	49	40-49	0	4	3
2	60	60-69	1	3	0
2	63	60-69	1	4	0
1	41	40-49	1	4	0
2	78	70-79	0	3	0
1	74	70-79	1	3	0
1	23	20-29	1	4	0
2	61	60-69	1	3	0
1	56	50-59	1	4	1
2	65	60-69	1	4	4
2	66	60-69	1	4	0
1	53	50-59	1	4	0
1	74	70-79	1	4	1
1	58	50-59	1	4	0
2	37	30-39	1	4	0
2	50	50-59	1	4	0
2	45	40-49	1	4	3
2	60	60-69	1	4	0
2	79	70-79	1	4	0
1	42	40-49	0	3	4
1	70	70-79	1	4	0
2	27	20-29	1	4	0
1	39	30-39	1	4	0

## Sheet: Table 2
Group	Sex	Age group	Residence
2	1	60-69	1
1	1	40-49	1
1	1	30-39	1
2	1	20-29	0
1	2	50-59	1
2	1	50-59	1
1	1	60-69	1
2	1	60-69	1
2	2	70-79	1
1	2	60-69	1
1	1	80+	0
1	2	40-49	1
2	1	70-79	0
2	2	40-49	1
2	1	70-79	1
2	1	50-59	1
2	2	20-29	0
1	2	80+	1
1	1	60-69	1
2	1	70-79	1
1	1	50-59	0
2	1	70-79	1
1	2	60-69	1
1	2	70-79	1
2	2	40-49	0
2	1	70-79	1
2	2	60-69	0
1	1	30-39	0
1	1	40-49	0
1	2	40-49	0
2	2	50-59	1
1	1	50-59	1
2	2	50-59	0
2	1	50-59	1
2	1	70-79	0
2	2	40-49	0
2	2	60-69	1
2	2	70-79	1
2	2	40-49	1
2	1	40-49	1
1	1	40-49	1
1	1	30-39	1
2	1	20-29	0
1	1	70-79	1
1	2	80+	1
1	1	50-59	1
2	1	50-59	0
2	2	30-39	1
1	1	60-69	1
2	2	40-49	0
1	2	70-79	0
2	1	60-69	1
1	2	70-79	0
2	2	60-69	1
1	2	70-79	1
2	2	50-59	1
2	1	60-69	1
1	2	60-69	0
2	2	60-69	1
1	2	30-39	1
2	1	70-79	0
2	1	40-49	0
2	1	60-69	0
1	1	40-49	1
2	1	50-59	0
2	2	80+	0
2	1	40-49	0
1	2	50-59	1
1	2	50-59	0
2	2	40-49	1
2	2	60-69	0
2	1	30-39	1
1	1	40-49	1
2	2	60-69	1
1	2	30-39	1
2	2	60-69	1
2	1	70-79	0
1	1	60-69	1
2	1	50-59	0
1	2	60-69	1
1	1	40-49	1
2	2	40-49	1
2	1	70-79	1
2	1	40-49	0
2	2	60-69	0
2	2	50-59	1
2	2	30-39	1
2	1	60-69	0
1	2	50-59	0
2	1	30-39	1
1	2	70-79	0
1	1	50-59	1
2	1	60-69	1
1	1	60-69	1
2	1	50-59	1
2	2	60-69	1
2	2	50-59	1
2	1	60-69	0
1	2	50-59	1
1	1	50-59	0
2	2	50-59	0
1	1	40-49	0
2	1	70-79	1
2	1	60-69	1
2	2	30-39	0
2	1	50-59	0
1	1	<20	0
1	1	40-49	1
2	2	50-59	0
2	2	50-59	1
2	1	50-59	0
2	1	40-49	0
2	2	60-69	0
2	1	60-69	0
2	1	40-49	1
1	1	40-49	0
1	1	60-69	1
1	1	60-69	1
1	2	50-59	0
1	1	30-39	0
2	2	40-49	1
1	2	80+	1
2	2	40-49	0
2	2	60-69	1
1	2	60-69	0
2	2	60-69	0
1	2	70-79	1
2	2	50-59	1
1	2	70-79	0
1	2	70-79	1
2	1	50-59	1
2	1	50-59	1
2	2	50-59	1
1	1	30-39	0
1	1	60-69	0
2	1	50-59	1
2	2	40-49	1
2	1	70-79	1
1	1	50-59	0
1	2	50-59	1
2	2	50-59	1
2	2	50-59	0
1	1	60-69	1
1	1	60-69	0
2	2	50-59	1
2	2	50-59	1
2	2	50-59	1
2	2	70-79	1
2	2	40-49	1
2	2	60-69	1
1	1	50-59	1
2	2	60-69	1
2	1	30-39	1
2	1	50-59	1
1	2	40-49	1
2	2	70-79	1
1	2	60-69	0
2	1	70-79	1
1	1	70-79	1
2	1	60-69	0
2	2	50-59	1
2	1	50-59	0
1	1	40-49	0
2	1	30-39	1
1	1	20-29	1
1	2	20-29	1
2	2	30-39	1
2	2	60-69	1
1	1	30-39	1
1	2	40-49	1
1	2	50-59	1
2	1	50-59	0
2	2	50-59	1
1	2	70-79	0
1	2	60-69	1
1	2	40-49	0
2	2	50-59	1
1	1	40-49	1
2	2	50-59	1
1	1	30-39	1
1	2	60-69	1
1	2	30-39	1
1	2	30-39	0
1	1	60-69	1
2	1	70-79	1
1	1	70-79	1
1	1	60-69	1
1	2	30-39	1
2	1	40-49	1
2	2	70-79	1
2	1	60-69	1
1	2	40-49	1
1	2	50-59	1
2	2	50-59	0
2	1	50-59	0
1	1	30-39	0
2	2	40-49	0
2	2	60-69	0
2	1	60-69	0
1	1	50-59	0
1	1	50-59	1
2	1	60-69	1
2	2	30-39	1
2	2	60-69	1
1	1	40-49	1
2	2	60-69	0
2	1	60-69	1
1	1	70-79	1
1	2	50-59	1
1	2	50-59	1
2	2	40-49	1
2	2	50-59	1
2	1	40-49	0
2	1	50-59	1
2	1	60-69	0
1	1	50-59	0
2	2	60-69	0
2	1	50-59	1
2	2	80+	1
2	2	60-69	1
1	2	50-59	1
2	1	70-79	0
2	2	60-69	1
2	1	60-69	1
1	1	50-59	1
2	1	50-59	1
2	2	30-39	1
1	2	60-69	1
1	1	40-49	1
1	2	50-59	1
1	2	50-59	0
1	2	40-49	1
1	1	70-79	1
2	2	50-59	1
2	1	60-69	1
1	1	50-59	1
2	1	70-79	1
2	2	50-59	1
2	1	70-79	1
1	1	50-59	1
2	2	60-69	1
2	2	30-39	1
1	1	60-69	1
1	2	50-59	1
1	2	30-39	1
1	2	40-49	1
2	1	50-59	1
2	2	70-79	1
2	2	40-49	1
1	1	60-69	0
2	2	50-59	0
1	1	30-39	1
2	2	50-59	0
1	1	80+	1
1	1	50-59	0
2	2	50-59	0
2	1	50-59	1
2	1	70-79	1
2	1	60-69	1
2	1	40-49	1
2	2	50-59	1
2	2	40-49	0
2	2	60-69	0
1	1	50-59	0
2	2	50-59	1
2	1	40-49	1
2	1	60-69	0
2	1	70-79	0
2	1	70-79	0
2	2	50-59	1
2	2	30-39	1
2	1	70-79	1
2	1	50-59	0
2	1	50-59	1
1	1	50-59	1
2	2	60-69	1
2	1	30-39	0
2	1	60-69	0
1	2	70-79	1
1	2	60-69	0
1	1	70-79	0
1	2	50-59	0
1	1	20-29	0
1	1	20-29	1
2	1	30-39	1
1	1	50-59	1
1	2	60-69	0
2	2	40-49	1
2	2	30-39	1
1	2	30-39	1
2	2	30-39	0
1	1	40-49	1
1	2	30-39	1
2	2	30-39	0
2	1	70-79	1
2	2	60-69	0
2	2	40-49	1
2	2	50-59	1
1	2	60-69	0
2	1	70-79	1
2	1	60-69	1
2	2	50-59	0
1	1	70-79	1
2	1	60-69	1
1	1	50-59	1
2	2	50-59	0
1	1	50-59	1
2	1	60-69	0
2	1	60-69	1
2	2	60-69	1
2	2	50-59	1
2	1	70-79	1
1	2	20-29	0
1	2	50-59	1
2	2	30-39	1
2	2	40-49	0
1	1	50-59	1
2	2	60-69	1
1	1	50-59	1
2	1	80+	1
1	1	40-49	1
2	1	50-59	0
1	2	50-59	1
2	2	40-49	1
1	1	60-69	0
1	2	50-59	1
2	1	30-39	0
2	1	80+	1
1	1	50-59	1
2	2	40-49	1
2	2	60-69	1
2	2	40-49	1
2	2	20-29	1
2	1	50-59	1
2	2	70-79	1
2	1	70-79	0
2	2	50-59	1
2	1	50-59	1
2	2	50-59	0
1	1	50-59	1
2	2	30-39	1
2	1	40-49	1
1	1	60-69	1
1	2	60-69	0
1	2	50-59	1
2	2	60-69	1
2	1	60-69	0
2	1	40-49	0
1	1	80+	1
2	2	50-59	0
2	2	70-79	1
2	1	40-49	1
1	2	30-39	0
2	2	30-39	1
2	2	40-49	1
1	2	60-69	1
2	1	60-69	0
2	2	60-69	1
2	1	60-69	1
1	1	50-59	1
2	2	60-69	1
1	2	80+	1
1	1	50-59	0
2	2	50-59	1
2	2	50-59	1
1	1	70-79	1
1	1	50-59	0
1	2	70-79	1
1	1	70-79	1
1	1	50-59	1
1	2	40-49	1
2	2	60-69	1
2	1	60-69	1
1	1	50-59	1
1	1	40-49	1
1	2	40-49	0
1	2	80+	1
2	1	60-69	1
1	1	50-59	1
1	2	80+	1
1	2	30-39	1
2	2	70-79	1
2	2	40-49	1
2	1	50-59	0
2	1	60-69	0
1	1	40-49	1
2	1	40-49	1
2	2	50-59	1
1	2	50-59	1
1	2	50-59	0
2	1	60-69	0
1	2	60-69	1
1	1	40-49	1
2	2	30-39	1
1	2	40-49	1
1	1	50-59	1
1	1	40-49	0
1	1	40-49	0
1	2	30-39	1
2	2	50-59	1
1	1	40-49	1
2	2	60-69	1
3	1	50-59	0
3	1	70-79	0
3	1	70-79	1
4	1	50-59	1
4	2	40-49	0
3	2	60-69	0
4	2	60-69	1
4	1	30-39	1
4	1	50-59	1
4	2	40-49	1
4	2	60-69	1
4	2	60-69	1
4	1	70-79	1
4	1	40-49	1
4	1	30-39	1
4	2	50-59	0
4	2	50-59	1
3	2	60-69	1
4	1	40-49	1
3	2	50-59	1
4	2	70-79	0
3	1	70-79	1
3	2	30-39	0
3	1	80+	1
4	2	50-59	1
4	1	50-59	1
4	2	40-49	1
4	1	40-49	1
4	1	20-29	0
3	2	70-79	1
4	1	50-59	1
4	2	40-49	0
4	1	40-49	1
4	1	40-49	1
4	2	40-49	1
3	1	60-69	0
4	1	80+	0
3	1	40-49	1
4	1	70-79	1
4	2	60-69	1
4	1	70-79	0
4	1	70-79	0
4	1	70-79	1
4	1	60-69	0
4	1	60-69	1
3	1	40-49	1
4	2	50-59	0
3	2	70-79	0
4	1	50-59	0
4	1	60-69	1
3	2	70-79	1
4	2	50-59	1
3	1	60-69	1
3	1	50-59	1
4	1	60-69	1
4	2	70-79	0
3	1	70-79	0
3	2	60-69	0
4	1	50-59	1
4	1	60-69	0
3	1	40-49	1
4	2	70-79	1
4	2	60-69	1
3	2	60-69	1
4	1	70-79	0
3	1	50-59	1
4	2	60-69	0
4	2	60-69	0
4	1	40-49	1
4	1	60-69	0
4	1	60-69	1
4	1	50-59	0
4	2	70-79	0
3	2	60-69	1
3	1	60-69	1
4	1	70-79	1
4	1	70-79	0
4	1	60-69	1
4	2	40-49	1
3	1	50-59	0
4	2	60-69	0
3	1	30-39	0
4	2	60-69	0
4	2	60-69	0
4	1	70-79	0
4	2	50-59	1
4	1	70-79	1
4	2	70-79	0
4	2	50-59	1
4	2	60-69	1
4	1	40-49	0
4	1	20-29	0
4	1	50-59	1
4	1	80+	1
4	2	20-29	1
3	1	40-49	1
4	1	50-59	0
3	1	40-49	1
3	2	70-79	0
4	1	60-69	0
4	2	60-69	1
3	1	50-59	1
4	1	80+	1
4	1	60-69	0
3	2	50-59	0
4	2	50-59	1
3	1	70-79	0
4	1	60-69	0
4	2	70-79	1
3	1	40-49	1
4	2	60-69	1
3	2	40-49	1
4	1	70-79	1
4	2	20-29	0
4	2	50-59	0
4	2	70-79	1
4	2	50-59	0
3	1	30-39	1
4	2	40-49	1
4	1	60-69	1
4	1	60-69	1
3	2	50-59	1
4	2	50-59	1
4	1	20-29	1
3	1	50-59	1
3	1	50-59	0
4	1	60-69	0
4	1	60-69	1
4	2	50-59	1
4	1	50-59	1
4	1	50-59	1
4	2	50-59	1
3	2	60-69	1
4	2	70-79	1
4	1	60-69	1
4	1	50-59	1
4	2	80+	1
4	1	50-59	1
4	1	50-59	1
3	2	60-69	1
4	1	60-69	1
3	1	40-49	1
4	2	50-59	1
4	1	60-69	1
4	1	50-59	0
3	2	20-29	1
4	2	70-79	1
4	2	70-79	0
4	1	80+	1
4	1	60-69	1
3	1	50-59	0
4	1	50-59	1
4	1	30-39	1
4	1	70-79	1
3	1	20-29	1
4	1	50-59	1
4	1	80+	0
4	1	50-59	1
4	2	60-69	0
4	2	60-69	1
4	1	60-69	0
4	1	30-39	1
4	2	50-59	0
4	1	80+	0
3	2	60-69	1
4	2	40-49	0
4	2	50-59	1
3	1	50-59	1
4	2	50-59	1
4	1	60-69	0
4	2	60-69	1
4	1	80+	0
4	1	50-59	1
4	2	60-69	1
4	1	60-69	1
4	2	60-69	0
4	1	40-49	1
3	1	40-49	1
4	1	20-29	1
4	2	50-59	1
4	1	50-59	1
4	1	40-49	0
3	1	50-59	1
4	1	20-29	0
4	2	70-79	1
3	2	50-59	0
4	2	60-69	1
3	2	50-59	0
4	2	50-59	1
4	1	60-69	1
4	1	60-69	1
3	2	60-69	0
4	1	60-69	1
4	1	50-59	1
4	1	40-49	0
4	2	60-69	1
4	2	50-59	1
4	1	50-59	0
4	2	70-79	0
3	1	30-39	0
4	1	70-79	1
4	1	50-59	0
4	2	50-59	1
4	1	60-69	1
4	1	20-29	1
4	1	60-69	1
3	1	50-59	1
4	1	50-59	0
4	2	50-59	0
4	1	60-69	0
4	1	50-59	1
4	2	60-69	1
3	2	60-69	0
4	2	50-59	0
4	2	70-79	0
4	1	60-69	0
4	1	50-59	0
3	2	60-69	1
4	2	60-69	0
3	2	40-49	1
4	1	70-79	1
4	2	50-59	1
4	2	50-59	0
4	2	60-69	1
4	2	40-49	1
4	1	70-79	1
3	2	40-49	1
4	1	70-79	1
4	1	70-79	1
4	1	80+	0
4	2	60-69	1
3	1	40-49	1
4	1	60-69	1
4	2	60-69	1
3	2	80+	0
4	1	70-79	1
4	2	20-29	1
4	2	60-69	1
4	1	70-79	1
4	1	50-59	1
4	1	50-59	0
4	1	50-59	1
4	2	40-49	1
4	2	40-49	1
4	1	50-59	1
4	2	70-79	0
3	1	80+	1
4	1	40-49	1
4	1	70-79	1
4	1	50-59	1
4	1	70-79	1
4	2	60-69	0
3	2	50-59	1
4	2	70-79	0
4	2	50-59	1
4	2	50-59	1
4	2	50-59	1
4	1	70-79	0
4	2	60-69	1
4	2	40-49	1
4	1	60-69	1
4	2	40-49	0
4	2	50-59	1
4	2	30-39	1
3	1	40-49	1
4	2	60-69	1
4	2	60-69	0
4	1	60-69	1
4	2	50-59	1
4	2	60-69	1
4	2	50-59	0
4	2	70-79	1
3	1	50-59	0
4	1	50-59	0
4	1	60-69	1
3	1	50-59	1
4	2	50-59	0
4	1	50-59	0
4	1	50-59	0
4	1	40-49	1
4	2	70-79	1
3	1	20-29	0
4	2	50-59	1
4	1	60-69	1
4	1	50-59	0
4	1	70-79	1
4	1	50-59	0
3	1	70-79	1
4	1	50-59	1
4	2	60-69	1
3	2	40-49	0
4	2	50-59	1
4	1	60-69	1
3	1	50-59	0
4	1	50-59	1
3	2	60-69	1
4	1	30-39	1
4	1	60-69	0
4	1	60-69	1
4	2	50-59	0
4	1	50-59	1
3	2	60-69	0
4	2	80+	0
4	2	30-39	1
3	2	60-69	1
4	2	50-59	1
4	2	50-59	0
4	1	60-69	0
3	2	60-69	0
4	1	20-29	1
4	1	60-69	1
4	1	70-79	0
3	2	40-49	1
4	1	70-79	0
3	1	50-59	1
4	1	60-69	1
3	2	70-79	1
4	2	70-79	0
4	1	50-59	0
4	2	70-79	0
4	1	60-69	0
4	1	60-69	1
4	2	60-69	0
4	1	60-69	1
3	1	50-59	0
4	2	50-59	1
3	1	50-59	0
3	1	70-79	1
4	1	60-69	0
4	2	40-49	1
4	2	30-39	0
4	1	50-59	1
4	2	60-69	1
4	1	50-59	1
4	2	60-69	1
3	1	30-39	1
4	1	50-59	1
3	1	40-49	1
4	1	80+	1
4	1	60-69	0
4	1	50-59	1
4	1	70-79	1
3	1	70-79	1
3	2	60-69	1
4	1	30-39	1
4	2	60-69	0
4	1	60-69	0
4	1	30-39	1
4	1	50-59	1
4	1	40-49	1
4	2	60-69	1
4	2	70-79	1
4	1	80+	1
4	1	40-49	1
4	2	60-69	1
3	1	70-79	1
4	1	70-79	0
4	2	60-69	1
4	2	60-69	0
4	2	50-59	1
3	2	60-69	1
3	2	50-59	1
4	1	60-69	1
4	2	50-59	1
4	1	60-69	1
4	1	60-69	1
3	1	30-39	1
4	1	60-69	1
3	2	60-69	1
4	1	50-59	0
4	2	60-69	0
4	2	70-79	0
3	2	60-69	0
4	2	60-69	0
3	2	70-79	0
4	1	50-59	0
4	2	60-69	1
4	1	70-79	1
4	1	60-69	0
4	2	70-79	0
4	1	70-79	1
4	1	60-69	1
4	1	40-49	1
4	2	30-39	1
4	2	20-29	1
4	1	60-69	1
4	2	60-69	1
4	2	<20	1
4	2	50-59	0
4	1	40-49	1
3	1	50-59	0
4	1	50-59	1
4	1	50-59	1
4	1	70-79	1
4	1	20-29	1
4	1	70-79	1
4	1	30-39	1
4	1	50-59	1
4	1	80+	0
4	2	50-59	0
3	1	70-79	0
4	1	80+	1
3	2	70-79	0
4	1	80+	1
4	2	60-69	1
4	1	30-39	1
4	2	50-59	1
4	1	60-69	1
4	1	60-69	1
4	2	40-49	0
3	2	60-69	0
4	1	60-69	1
4	1	70-79	1
3	2	70-79	1
4	2	60-69	1
4	2	40-49	1
4	1	70-79	1
3	2	80+	1
4	2	70-79	1
4	1	50-59	1
4	2	80+	1
4	1	60-69	1
4	1	60-69	0
3	1	40-49	1
4	1	50-59	1
4	2	40-49	1
4	1	60-69	1
4	2	50-59	1
4	2	60-69	1
3	1	30-39	1
4	2	30-39	0
4	1	70-79	1
4	1	60-69	0
4	1	70-79	1
4	2	60-69	1
3	2	50-59	1
4	1	50-59	1
4	2	20-29	1
3	1	30-39	1
4	1	60-69	1
4	1	40-49	0
4	2	40-49	1
3	2	50-59	1
4	1	60-69	1
3	2	60-69	0
4	1	70-79	0
4	1	80+	1
4	1	60-69	1
4	1	50-59	1
4	2	50-59	0
3	1	60-69	1
4	1	40-49	1
4	1	50-59	0
4	2	70-79	0
4	2	50-59	1
4	2	50-59	1
3	2	80+	1
4	1	60-69	1
4	1	50-59	0
3	1	60-69	1
4	1	30-39	1
4	1	30-39	0
4	1	80+	1
3	2	50-59	0
3	1	40-49	0
4	2	40-49	1
3	1	40-49	1
4	1	60-69	1
4	1	70-79	0
4	1	60-69	1
4	1	60-69	0
4	1	40-49	1
3	2	50-59	1
4	1	50-59	0
4	2	50-59	1
4	1	50-59	1
4	1	70-79	1
3	1	70-79	1
4	2	50-59	1
4	1	30-39	1
4	2	80+	0
3	1	80+	1
4	2	60-69	0
3	2	80+	0
4	1	70-79	1
4	1	40-49	1
4	2	50-59	1
4	2	40-49	1
4	2	80+	0
4	1	70-79	1
4	2	60-69	0
3	1	70-79	1
3	1	70-79	1
3	1	50-59	0
4	1	40-49	1
4	2	50-59	1
4	2	50-59	0
4	2	60-69	1
4	2	30-39	1
4	1	60-69	1
4	2	60-69	0
4	1	60-69	0
4	1	50-59	1
4	2	50-59	1
4	2	30-39	0
4	1	50-59	1
3	2	70-79	0
3	1	50-59	1
4	1	50-59	1
4	1	40-49	1
4	2	50-59	1
4	2	60-69	1
4	2	40-49	0
4	1	20-29	1
4	2	70-79	0
4	2	50-59	1
3	2	70-79	1
4	1	70-79	0
4	1	60-69	0
4	1	30-39	1
4	1	60-69	1
4	1	50-59	0
4	2	40-49	1
4	1	40-49	1
4	2	80+	0
4	1	60-69	0
4	1	50-59	1
4	1	40-49	1
4	2	50-59	0
4	1	40-49	1
3	1	60-69	0
3	2	50-59	1
4	1	50-59	1
4	2	40-49	1
3	1	70-79	0
4	2	50-59	0
3	2	60-69	1
3	1	50-59	0
4	1	50-59	1
3	1	30-39	1
4	1	50-59	1
4	1	40-49	0
4	1	70-79	1
3	2	40-49	1
3	1	50-59	1
4	2	60-69	1
3	1	50-59	0
4	2	30-39	1
4	1	40-49	1
3	1	60-69	0
3	2	40-49	1
4	1	60-69	0
3	2	30-39	0
3	1	50-59	0
4	1	60-69	0
4	1	40-49	1
4	2	40-49	1
4	1	50-59	1
3	1	60-69	1
4	1	20-29	1
4	1	60-69	1
4	1	50-59	0
3	2	50-59	1
3	1	60-69	0
3	2	70-79	1
3	2	60-69	0
4	1	50-59	1
3	2	50-59	0
3	2	70-79	1
4	1	60-69	1
4	1	60-69	1
4	1	60-69	1
4	1	50-59	0
4	1	50-59	1
4	1	60-69	1
3	1	50-59	1
4	1	60-69	0
3	2	70-79	1
4	2	60-69	0
4	2	60-69	0
4	2	80+	1
4	2	50-59	1
4	1	50-59	1
4	2	60-69	0
3	1	50-59	1
4	1	60-69	1
4	1	60-69	1
3	1	40-49	0
4	2	50-59	1
4	1	30-39	1
4	2	30-39	0
4	2	50-59	1
3	1	50-59	1
3	2	60-69	1
4	1	60-69	0
4	1	50-59	1
4	2	70-79	0
3	1	60-69	1
4	2	70-79	1
4	1	50-59	0
3	2	50-59	1
4	1	50-59	0
3	1	70-79	1
4	2	80+	0
4	1	30-39	1
4	1	40-49	1
4	2	70-79	0
3	2	50-59	1
3	2	50-59	1
4	1	80+	1
4	2	40-49	1
4	2	70-79	1
4	1	60-69	0
4	1	70-79	1
4	1	40-49	0
4	2	60-69	0
4	1	60-69	1
4	1	50-59	1
4	1	30-39	1
4	1	60-69	1
3	1	60-69	1
4	1	70-79	1
3	1	60-69	1
4	2	30-39	1
4	2	50-59	1
4	2	70-79	1
4	1	50-59	1
4	2	70-79	1
4	2	60-69	1
4	1	60-69	1
4	1	70-79	1
3	1	70-79	1
4	2	70-79	0
4	1	80+	1
4	1	60-69	1
4	2	20-29	0
4	1	50-59	1
3	2	60-69	1
4	2	70-79	0
4	1	50-59	1
4	1	70-79	1
3	1	40-49	0
4	1	60-69	1
3	1	60-69	1
4	1	50-59	1
3	2	50-59	1
4	2	20-29	0
4	2	80+	1
4	2	60-69	1
4	2	50-59	1
3	1	50-59	1
4	1	50-59	0
3	2	40-49	1
4	1	40-49	0
4	2	40-49	1
4	2	40-49	1
3	2	40-49	1
4	1	70-79	0
4	2	60-69	1
4	1	50-59	1
4	1	60-69	1
4	1	60-69	1
3	2	50-59	0
4	2	50-59	1
4	1	50-59	1
4	1	50-59	1
4	2	60-69	1
4	1	50-59	1
4	2	60-69	1
3	1	60-69	1
4	1	20-29	1
4	2	30-39	1
3	1	70-79	1
4	2	40-49	1
4	2	80+	1
4	2	60-69	1
3	1	50-59	1
4	2	30-39	1
3	1	70-79	1
4	2	30-39	0
4	1	60-69	0
3	2	50-59	1
4	2	50-59	1
4	1	80+	1
4	1	40-49	1
3	2	40-49	0
4	1	40-49	0
4	1	40-49	0
4	2	70-79	0
4	1	40-49	1
4	1	50-59	1
4	1	70-79	1
4	1	30-39	0
3	1	40-49	1
4	2	60-69	1
3	1	50-59	1
4	1	80+	0
3	1	<20	1
4	1	30-39	0
4	2	30-39	0
4	1	40-49	1
4	2	60-69	1
4	2	60-69	1
4	1	60-69	1
4	2	50-59	1
4	1	80+	1
4	2	50-59	1
4	1	60-69	1
4	2	40-49	1
4	1	30-39	1
4	1	60-69	0
3	2	40-49	0
4	2	70-79	1
4	1	50-59	0
4	2	60-69	1
4	2	50-59	1
4	1	50-59	0
4	2	50-59	0
4	1	40-49	1
3	1	60-69	1
3	1	60-69	1
4	2	30-39	0
4	1	70-79	1
4	1	50-59	1
4	1	50-59	1
4	1	50-59	0
4	2	40-49	0
3	2	30-39	1
3	1	40-49	1
4	1	60-69	0
4	1	50-59	1
4	1	60-69	1
3	1	70-79	1
3	2	40-49	0
3	2	60-69	0
3	1	50-59	1
4	1	50-59	1
4	1	60-69	1
3	2	50-59	0
4	1	70-79	1
4	2	50-59	1
4	1	60-69	1
3	1	40-49	0
4	2	70-79	1
3	1	60-69	0
4	1	70-79	1
4	1	50-59	1
4	2	70-79	1
4	1	60-69	1
4	1	50-59	1
4	1	70-79	1
4	1	40-49	1
4	2	40-49	1
4	2	50-59	1
3	2	50-59	0
4	1	60-69	1
4	2	30-39	0
4	1	50-59	1
4	1	50-59	1
4	2	60-69	0
4	2	70-79	1
3	1	40-49	1
3	1	60-69	1
4	1	50-59	0
4	1	50-59	1
3	1	50-59	1
4	1	70-79	1
4	2	60-69	1
3	1	80+	0
4	1	60-69	1
4	1	40-49	1
4	1	20-29	1
4	2	20-29	1
4	1	50-59	1
4	2	60-69	1
3	1	50-59	0
4	2	50-59	1
4	1	40-49	1
4	1	50-59	1
4	1	50-59	0
4	1	40-49	0
4	1	50-59	1
4	2	60-69	1
4	2	40-49	1
4	2	30-39	1
4	2	80+	1
4	2	50-59	1
3	1	50-59	1
4	2	60-69	1
4	1	80+	1
4	2	50-59	0
4	2	60-69	0
4	2	70-79	1
4	2	20-29	1
4	1	50-59	1
4	1	60-69	1
4	1	60-69	1
4	2	60-69	1
4	2	40-49	0
4	1	70-79	0
4	2	50-59	1
3	2	80+	1
3	1	70-79	1
3	2	50-59	1
3	1	60-69	1
4	2	70-79	1
4	1	60-69	0
4	1	70-79	0
4	1	70-79	0
4	1	30-39	0
4	2	50-59	1
4	2	30-39	1
3	1	30-39	1
3	1	30-39	0
4	1	80+	1
4	2	80+	1
4	1	30-39	1
4	2	40-49	1
3	1	50-59	1
4	2	30-39	1
4	2	60-69	0
4	2	40-49	1
4	2	50-59	1
4	1	40-49	1
4	1	70-79	1
4	1	50-59	0
4	1	70-79	1
3	2	50-59	0
4	1	40-49	0
4	2	50-59	1
4	1	30-39	1
4	1	40-49	0
3	1	40-49	1
4	2	70-79	1
4	2	60-69	0
4	1	30-39	1
4	1	60-69	1
4	2	40-49	1
4	2	60-69	0
4	1	70-79	1
4	1	60-69	1
3	2	70-79	1
4	1	50-59	1
4	2	80+	1
4	2	60-69	1
4	2	50-59	0
4	2	60-69	0
4	2	50-59	1
3	2	50-59	0
4	1	60-69	0
4	1	50-59	1
4	2	70-79	0
4	1	60-69	0
4	2	50-59	0
4	2	70-79	1
4	2	50-59	1
4	2	40-49	1
4	2	40-49	1
4	2	70-79	1
4	1	20-29	0
4	1	60-69	1
3	1	40-49	1
4	1	60-69	1
4	2	80+	1
4	2	60-69	0
3	2	70-79	1
4	2	50-59	0
4	2	70-79	1
4	1	40-49	0
4	1	30-39	0
4	2	40-49	0
3	2	60-69	1
4	2	60-69	1
4	1	40-49	1
3	2	70-79	0
3	1	70-79	1
4	1	20-29	1
3	2	60-69	1
4	1	50-59	1
4	2	60-69	1
4	2	60-69	1
4	1	50-59	1
4	1	70-79	1
4	1	50-59	1
4	2	30-39	1
4	2	50-59	1
4	2	40-49	1
4	2	60-69	1
4	2	70-79	1
3	1	40-49	0
4	1	70-79	1
4	2	20-29	1
4	1	30-39	1

## Sheet: Fig 1 <50
Year	Group	N	CR	ASR	SE
2008	CRC	13	0.905766	0.772738	0.251213
2009	CRC	21	1.46316	1.25242	0.319286
2010	CRC	26	1.81153	1.58312	0.355268
2011	CRC	22	1.53284	1.36205	0.326799
2012	CRC	18	1.25414	1.0804	0.295601
2013	CRC	25	1.74186	1.45557	0.348369
2014	CRC	27	1.88121	1.53009	0.362035
2015	CRC	27	1.88121	1.63231	0.362035
2016	CRC	32	2.22958	1.82008	0.394133
2017	CRC	49	3.41404	2.84303	0.487712
2018	CRC	36	2.50828	2.05089	0.418041
2019	CRC	33	2.29925	1.89666	0.400244
2008	Colon	2	0.139349	0.136846	0.0985343
2009	Colon	7	0.48772	0.41355	0.18434
2010	Colon	13	0.905766	0.76764	0.251213
2011	Colon	7	0.48772	0.387246	0.18434
2012	Colon	5	0.348372	0.280133	0.155796
2013	Colon	12	0.836092	0.713493	0.241358
2014	Colon	8	0.557395	0.445941	0.197068
2015	Colon	9	0.627069	0.494429	0.209022
2016	Colon	10	0.696743	0.577719	0.220329
2017	Colon	18	1.25414	1.02171	0.295601
2018	Colon	15	1.04511	0.865136	0.269846
2019	Colon	15	1.04511	0.847929	0.269846
2008	Rectal	11	0.766418	0.635892	0.231083
2009	Rectal	14	0.97544	0.83887	0.260696
2010	Rectal	13	0.905766	0.815477	0.251213
2011	Rectal	15	1.04511	0.974808	0.269846
2012	Rectal	13	0.905766	0.800268	0.251213
2013	Rectal	13	0.905766	0.742074	0.251213
2014	Rectal	19	1.32381	1.08415	0.303701
2015	Rectal	18	1.25414	1.13788	0.295601
2016	Rectal	22	1.53284	1.24236	0.326799
2017	Rectal	31	2.1599	1.82132	0.387926
2018	Rectal	21	1.46316	1.18576	0.319286
2019	Rectal	18	1.25414	1.04873	0.295601

## Sheet: Fig 1 50-64
Year	Group	N	CR	ASR	SE
2008	CRC	18	4.58801	4.78544	1.08138
2009	CRC	24	6.11735	6.31579	1.24866
2010	CRC	26	6.62712	6.76733	1.29964
2011	CRC	23	5.86246	5.82644	1.22237
2012	CRC	25	6.37224	6.33124	1.27441
2013	CRC	40	10.1956	10.0533	1.61198
2014	CRC	50	12.7445	12.54	1.80223
2015	CRC	44	11.2151	11.2546	1.69065
2016	CRC	52	13.2542	13.5356	1.83791
2017	CRC	84	21.4107	22.5707	2.33585
2018	CRC	83	21.1558	22.2562	2.32191
2019	CRC	91	23.1949	23.6071	2.43121
2008	Colon	9	2.294	2.3843	0.764659
2009	Colon	7	1.78423	1.80939	0.674368
2010	Colon	7	1.78423	1.79163	0.674368
2011	Colon	6	1.52934	1.478	0.624344
2012	Colon	7	1.78423	1.80939	0.674368
2013	Colon	17	4.33312	4.24373	1.05091
2014	Colon	5	1.27445	1.16437	0.569946
2015	Colon	17	4.33312	4.47181	1.05091
2016	Colon	14	3.56845	3.61877	0.953692
2017	Colon	27	6.88201	7.02861	1.3244
2018	Colon	28	7.1369	7.60492	1.3487
2019	Colon	26	6.62712	6.4514	1.29964
2008	Rectal	9	2.294	2.40114	0.764659
2009	Rectal	17	4.33312	4.5064	1.05091
2010	Rectal	19	4.8429	4.9757	1.11101
2011	Rectal	17	4.33312	4.34844	1.05091
2012	Rectal	18	4.58801	4.52186	1.08138
2013	Rectal	23	5.86246	5.80959	1.22237
2014	Rectal	45	11.47	11.3757	1.70975
2015	Rectal	27	6.88201	6.78278	1.3244
2016	Rectal	38	9.6858	9.91681	1.57117
2017	Rectal	57	14.5287	15.5421	1.92423
2018	Rectal	55	14.0189	14.6513	1.89018
2019	Rectal	65	16.5678	17.1557	2.05481

## Sheet: Fig 1 65+
Year	Group	N	CR	ASR	SE
2008	CRC	20	8.58443	9.22391	1.91945
2009	CRC	17	7.29676	7.73204	1.76966
2010	CRC	27	11.589	12.4095	2.23017
2011	CRC	16	6.86754	7.25003	1.71683
2012	CRC	28	12.0182	11.3222	2.27109
2013	CRC	32	13.7351	15.0336	2.42788
2014	CRC	38	16.3104	16.7872	2.64568
2015	CRC	33	14.1643	15.9923	2.46551
2016	CRC	34	14.5935	16.9308	2.50259
2017	CRC	47	20.1734	21.4792	2.9423
2018	CRC	59	25.3241	27.409	3.29649
2019	CRC	55	23.6072	24.7275	3.18282
2008	Colon	2	0.858443	0.926907	0.607008
2009	Colon	4	1.71689	1.99939	0.858435
2010	Colon	12	5.15066	5.96397	1.48683
2011	Colon	3	1.28766	1.87406	0.743428
2012	Colon	8	3.43377	3.43103	1.214
2013	Colon	6	2.57533	2.39275	1.05136
2014	Colon	17	7.29676	7.91471	1.76966
2015	Colon	4	1.71689	1.99939	0.858435
2016	Colon	10	4.29221	4.82308	1.35729
2017	Colon	10	4.29221	3.8899	1.35729
2018	Colon	13	5.57988	6.37757	1.54754
2019	Colon	22	9.44287	10.2418	2.01313
2008	Rectal	18	7.72599	8.297	1.82096
2009	Rectal	13	5.57988	5.73264	1.54754
2010	Rectal	15	6.43832	6.44557	1.66231
2011	Rectal	13	5.57988	5.37598	1.54754
2012	Rectal	20	8.58443	7.89117	1.91945
2013	Rectal	26	11.1598	12.6409	2.18849
2014	Rectal	21	9.01365	8.87252	1.96685
2015	Rectal	29	12.4474	13.993	2.31128
2016	Rectal	24	10.3013	12.1077	2.10264
2017	Rectal	37	15.8812	17.5893	2.61064
2018	Rectal	46	19.7442	21.0314	2.91083
2019	Rectal	33	14.1643	14.4856	2.46551
